# Supplementary material for: Shuttle peptide delivers base editor RNPs to rhesus monkey airway epithelial cells in vivo
Source: Nat Commun. 2023 Dec 5;14:8051. doi: 10.1038/s41467-023-43904-w (PMC10698009; doi:10.1038/s41467-023-43904-w)
Supplement: Supplementary file 4 — Source Data [file 41467_2023_43904_MOESM4_ESM.xlsx]

## Sheet: Figure 1a
Figure 1a
Experimental conditions
Cas9 RNP (2.5µM Cas9/2.0 µM gRNA)- gRNA targeting CFTR
Shuttle peptide (40 µM)
50µL volume/well
Human airway epithelia at ALI
Donors Information: B2720 (male, 46 yo), B2920 (male, 28 yo), B3220 (male, 61 yo), cells isolated from trachea and mainstem bronchi
Delivery time (3hr)
Read-out: Next generation sequencing
	% InDel
Sample	Rep #1	Rep #2	Rep #3	Rep #4	Rep #5	Rep #6	Mean	SEM
RNP alone	0.12	0.21	1.24	1.36	0.41	0.42	0.626667	0.218627
S199	1.46	1.75	1.48	1.65	2.53	3	1.97833	0.259813
S114	1.12	1.16	5.74	5.35	2.8	1.76	2.98833	0.847091
S318	0.07	0.06	7.02	6.85	2.01	2.82	3.13833	1.27944
S301	1.38	0.9	5.69	5.37	3.25	3.15	3.29	0.80556
S115	3.58	3.36	2.61	3.28	4.91	3.58	3.55333	0.307892
S10	2.31	2.18	6.05	6.17	2.85	3.7	3.87667	0.739395
S321	2.29	3.09	14.77	12.87	4.92	4.89	7.13833	2.16768
S195	1.95	1.62	17.66	14.83	6.38	7.62	8.34333	2.7039
S262	6.07	6.56	14.7	15.47	9.33	7.03	9.86	1.71699
S315	5.7	7.74	18.28	18.24	7.6	9.62	11.1967	2.29031

## Sheet: Figure 1c
Figure 1c
Experimental conditions
Cas9 RNP (2.5µM Cas9/2.0 µM gRNA)- gRNA targeting CFTR R553X
Shuttle peptide (10 µM)
GFP-NLS (10 µM)
50µL volume delivery mix/well
20,000 CFF-16HBEge CFTR R553X cells/well; Human cell line, donor: male, 1 yo, lungs
Delivery time (60 sec in PBS)
Read-out: Flow cytometry
	Relative GFP Delivery Capacity %
	With Cas9 RNP/Without Cas9 RNP
Sample	Rep #1	Rep #2	Rep #3	Rep #4	Mean	SEM
S10	0.0537256	0.0352257	0.200726	0.108502	0.0995448	0.0371418
S315	0.588422	0.660353	1.27809	0.94664	0.868376	0.15696

## Sheet: Figure 2b
Figure 2b
Experimental conditions
ABE8e Cas9 RNP (2.5µM Cas9/2.0 µM gRNA)- gRNA targeting B2M
Shuttle peptide (12.5 µM)
50µL volume delivery mix/well
10,000 CFF-16HBEge CFTR R553X cells/well; Human cell line, donor: male, 1 yo, bronchial epithelium
Delivery time (90 sec in PBS)
Read-out: Next generation sequencing
	% Editing
Sample	Rep #1	Rep #2	Rep #3	Rep #4	Mean	SEM
S10	1	3.15	5.5	4.58	3.5575	0.980037
S315	24	21.2	23.3	13.9	20.6	2.3112
Mock	0	0.71	0	0	0.1775	0.1775

## Sheet: Figure 2d
Figure 2d
Experimental conditions
ABE8e Cas9 RNP (2.5µM Cas9/2.0 µM gRNA)- gRNA targeting CCR5
Shuttle peptide (12.5 µM)
50µL volume delivery mix/well
Rhesus macaque airway epithelial cells at ALI, gender and age unknown
Delivery time 3 hrs, on day 1, 3, and 6
Read-out: Next generation sequencing
	% Editing
Sample	Rep #1	Rep #2	Rep #3	Rep #4	Rep #5	Mean	SEM
S10	3.13	5.99	3	3.14	N/A	3.815	0.725701
S315	9.44	9.16	8.96	8.09	N/A	8.9125	0.291301
Mock	1.31602	0.455126	0.0381457	0.4251	0.9017	0.627219	0.219917

## Sheet: Figure 4b
Figure 4b
Experimental conditions
Experimental model: Rhesus macaque, male, 4-5 mo
ABE8e Cas9 RNP (2.5µM Cas9/2.0 µM gRNA)- gRNA targeting CCR5
Shuttle peptide (40 µM)
1 ml delivered intratrachealy using an atomizer
Readout: Microscopy; % Cy5 positive airway epithelial cells among all DAPI+ airway epithelial cells in a given airway
	% Cy5+ airway epithelial cells
	Large Airways (diameter >600 um)							Small Airways (diameter <600 um)
Anatomical Site of Epithelial Cell Sampling	1	2	2.1	2.2	2.3	3.1	3.2	2.1	2.2	2.3	2.4	3.1	3.3
Airway 1	12.39	10.83	0.51	17.23	20.86	6.86	13.7	1.63	13.95	4.09	10.57	8.88	8.6
Airway 2	10.37	N/A	N/A	15.42	12.59	7.88	11.9	3.27	17.82	8.82	3.97	1.28	5.7
Airway 3	N/A	N/A	N/A	N/A	N/A	8.17	18	N/A	10.53	3.8	6.02	7.21	1
Airway 4	N/A	N/A	N/A	N/A	N/A	N/A	N/A	N/A	N/A	6.01	10.34	6.8	5.6
Airway 5	N/A	N/A	N/A	N/A	N/A	N/A	N/A	N/A	N/A	6.82	6.18	N/A	3.4
Airway 6	N/A	N/A	N/A	N/A	N/A	N/A	N/A	N/A	N/A	8.25	7.31	N/A	3.9
Airway 7	N/A	N/A	N/A	N/A	N/A	N/A	N/A	N/A	N/A	2.6	6.13	N/A	2.6
Mean	11.38	10.83	0.51	16.325	16.725	7.63667	14.5333	2.45	14.1	5.77	7.21714	6.0425	4.4
SEM	1.01	N/A	N/A	0.905	4.135	0.397254	1.80954	0.82	2.10578	0.891297	0.915958	1.64999	0.936305

## Sheet: Figure 4c
Figure 4c
Experimental conditions
Experimental model: Rhesus macaque
ABE8e Cas9 RNP (2.5µM Cas9/2.0 µM gRNA)- gRNA targeting CCR5
Shuttle peptide (40 µM)
1 ml delivered intratrachealy using the atomizer
Subject information: Subject #3, and #4 - males, 4-5 mo; Subjects # 5, #6, #7, and #8 - females, 4-5 mo
Readout: Next Generation Sequencing; A>G change at CCR5 locus
	% Editing
Anatomical Site of Epithelial Cell Sampling	DRI-NLS-Cy5 (#3)	S10+DRI-NLS-Cy5 (#4)	RNP (#5)	S10+RNP (#6)	S315+RNP (#7)	S315+RNP (#8)
1	0.0142	0.0217	0.1593	0.015	2.5805	5.3019
2	N/A	N/A	0.9905	0.0176	3.8372	4.0368
2.1	N/A	N/A	0.3857	0	0.17444	3.353
2.2	N/A	N/A	0.0328	0.0252	0.69672	1.8924
2.3	N/A	N/A	0.0564	0.0117	0.29046	5.1239
3	N/A	N/A	0.0438	0.0209	3.0624	2.35764
3.1	N/A	N/A	0.0054	0.013	3.7297	2.2011
3.2	N/A	N/A	0.0089	0.0189	4.9681	2.8775
3.3	0.0092	0.0144	0.0368	0.0284	2.26	3.2162
3.4	N/A	N/A	0.0112	0.0167	3.5287	4.6358
Mean	0.0117	0.01805	0.17308	0.01674	2.51282	3.49962
SEM	0.0025	0.00365	0.0979471	0.00247854	0.520372	0.387703

## Sheet: Figure 5b
Figure 5b
Experimental conditions
Experimental model: Rhesus macaque
ABE8e Cas9 RNP (2.5µM Cas9/2.0 µM gRNA)- gRNA targeting CCR5
Shuttle peptide (40 µM)
1 ml delivered intratrachealy using the atomizer
Subject information: Subject #4 - male, 4-5 mo; Subjects #7, and #8 - females, 4-5 mo
Readout: Computer Tomography, Opacity grade; Next Generation Sequencing, A>G change at CCR5 locus
S315 + RNP (#7)
Anatomic location	CT Opacity Score	% Editing
RUL	1	0.174
RML	1	0.696
RLL	2	0.29
LULCr	3	3.7297
LULCau	3	4.9681
LLL	3	2.26
S315 + RNP (#8)
Anatomic location	CT Opacity Score	% Editing
RUL	2	3.353
RML	2	1.8924
RLL	2	5.1239
LULCr	1	2.2011
LULCau	1	2.8775
LLL	2	3.216
S10 + DRI-NLS-Cy5 (#4)
Anatomic location	CT Opacity Score	% Cy5+ Airway Epithelial Cells
RUL	1	0.03
RML	1	0.54
RLL	2	11.4
LULCr	2	4.67
LULCau	2	14.74

## Sheet: Figure 6c
Figure 6c
Experimental conditions
ABE8e Cas9 RNP (2.5µM Cas9/2.0 µM gRNA)- gRNA targeting R553X
Shuttle peptide (12.5 µM)
50µL volume delivery mix/well
Human CF airway epithelial cells at ALI, male, 54 yo, cells isolated from trachea and mainstem bronchi
Delivery time 3 hrs, on day 1, 3, and 6
Readout: Next generation sequencing
	% Editing at R553X Locus
Sample	Rep #1	Rep #2	Rep #3	Mean	SEM
Mock	-1.36601	-1.01449	-1.70205	-1.36085	0.198496
RNP	-0.266738	0.648741	0.301653	0.227885	0.266838
S10+RNP	1.86521	2.95584	2.25209	2.35771	0.319236
S315+RNP	3.69586	4.94	6.10037	4.91208	0.694264

## Sheet: Figure 6d
Figure 6d
Experimental conditions
ABE8e Cas9 RNP (2.5µM Cas9/2.0 µM gRNA)- gRNA targeting R553X
Shuttle peptide (12.5 µM)
50µL volume delivery mix/well
Human CF airway epithelial cells at ALI, male, 54 yo, cells isolated from trachea and mainstem bronchi
Human non-CF airway epithelial cells at ALI, gender and age unknown
Delivery time 3 hrs, on day 1, 3, and 6
Readout: Ussing Assay
	ΔIsc (μA/cm2) in response to ΔF&I
Sample	Rep #1	Rep #2	Rep #3	Rep #4	Rep #5	Rep #6	Rep #7	Rep #8	Rep #9	Rep #10	Rep #11	Rep #12	Mean	SEM
Mock	-0.0975	-2.89723	-2.63978	-2.39939									-2.00848	0.64505
RNP	-2.289	-0.00944	-2.87972										-1.72605	0.875083
S10+RNP	5.97111	4.45222	3.16111										4.52815	0.812065
S315+RNP	0.432917	9.25972	14.2										7.96421	4.02666
non-CF	18.4736	15.99	43.3211	7.39889	34.4	30.7	17.09	9.4	9.46	5.9	24.11	23.71	19.9961	3.37584

## Sheet: Figure 6e
Figure 6e
Experimental conditions
ABE8e Cas9 RNP (2.5µM Cas9/2.0 µM gRNA)- gRNA targeting R553X
Shuttle peptide (12.5 µM)
50µL volume delivery mix/well
Human CF airway epithelial cells at ALI, male, 54 yo, cells isolated from trachea and mainstem bronchi
Human non-CF airway epithelial cells at ALI, gender and age unknown
Delivery time 3 hrs, on day 1, 3, and 6
Readout: Ussing Assay
	ΔIsc (μA/cm2) in response to ΔGlyH
Sample	Rep #1	Rep #2	Rep #3	Rep #4	Rep #5	Rep #6	Rep #7	Rep #8	Rep #9	Rep #10	Rep #11	Rep #12	Mean	SEM
Mock	0.2125	-0.52766	0.655903	0.798589									0.284833	0.298191
RNP	-0.60611	0.000144	-0.54188										-0.382615	0.192276
S10+RNP	-11.2	-6.70222	-8.10511										-8.66911	1.32867
S315+RNP	-2.81125	-6.0625	-12.7756										-7.21645	2.93376
non-CF	-22.4313	-21.25	-45.3522	-9.17389	-26.2	-22.3	-11.8	-9.02	-10.45	-20.9	-26.8	-26.83	-21.0423	2.97821

[truncated: 11 more sheets: Figure 6f, Figure S1a, Figure S1b, Figure S2, Figure S3c, Figure S4a, Figure S4b, Figure S4c, Figure S6, Figure S7a, Figure S7b]
